# Supplementary material for: Chromosomal variants accumulate in genomes of the spontaneous aborted fetuses revealed by chromosomal microarray analysis
Source: PLoS One. 2021 Nov 2;16(11):e0259518. doi: 10.1371/journal.pone.0259518 (PMC8562782; doi:10.1371/journal.pone.0259518)
Supplement: S1 File — (XLSX) [file pone.0259518.s001.xlsx]

## Sheet: SampleInfomation
GroupName	Adult_female_ID	Adult_male_ID	Fetus_ID
Group_1	193	194	154
Group_1	193	194	155
Group_1	262	312	234
Group_1	262	312	235
Group_10	ND	10	ND
Group_10	ND	18	ND
Group_10	ND	67	ND
Group_10	ND	141	ND
Group_10	ND	191	ND
Group_10	ND	250	ND
Group_10	ND	279	ND
Group_10	ND	289	ND
Group_10	ND	317	ND
Group_10	ND	399	ND
Group_10	ND	510	ND
Group_10	ND	554	ND
Group_10	ND	567	ND
Group_10	ND	589	ND
Group_10	ND	658	ND
Group_10	ND	660	ND
Group_10	ND	665	ND
Group_10	ND	703	ND
Group_10	ND	708	ND
Group_10	ND	711	ND
Group_10	ND	725	ND
Group_10	ND	737	ND
Group_10	ND	746	ND
Group_10	ND	850	ND
Group_11	11	ND	ND
Group_11	12	ND	ND
Group_11	71	ND	ND
Group_11	74	ND	ND
Group_11	188	ND	ND
Group_11	202	ND	ND
Group_11	253	ND	ND
Group_11	278	ND	ND
Group_11	282	ND	ND
Group_11	292	ND	ND
Group_11	301	ND	ND
Group_11	307	ND	ND
Group_11	308	ND	ND
Group_11	318	ND	ND
Group_11	332	ND	ND
Group_11	333	ND	ND
Group_11	334	ND	ND
Group_11	337	ND	ND
Group_11	361	ND	ND
Group_11	367	ND	ND
Group_11	378	ND	ND
Group_11	393	ND	ND
Group_11	395	ND	ND
Group_11	400	ND	ND
Group_11	401	ND	ND
Group_11	404	ND	ND
Group_11	414	ND	ND
Group_11	416	ND	ND
Group_11	417	ND	ND
Group_11	427	ND	ND
Group_11	440	ND	ND
Group_11	452	ND	ND
Group_11	455	ND	ND
Group_11	467	ND	ND
Group_11	469	ND	ND
Group_11	470	ND	ND
Group_11	483	ND	ND
Group_11	492	ND	ND
Group_11	493	ND	ND
Group_11	503	ND	ND
Group_11	509	ND	ND
Group_11	516	ND	ND
Group_11	522	ND	ND
Group_11	524	ND	ND
Group_11	534	ND	ND
Group_11	535	ND	ND
Group_11	536	ND	ND
Group_11	546	ND	ND
Group_11	553	ND	ND
Group_11	560	ND	ND
Group_11	574	ND	ND
Group_11	593	ND	ND
Group_11	616	ND	ND
Group_11	629	ND	ND
Group_11	649	ND	ND
Group_11	666	ND	ND
Group_11	675	ND	ND
Group_11	694	ND	ND
Group_11	707	ND	ND
Group_11	721	ND	ND
Group_11	799	ND	ND
Group_11	837	ND	ND
Group_11	839	ND	ND
Group_11	849	ND	ND
Group_11	857	ND	ND
Group_11	862	ND	ND
Group_11	864	ND	ND
Group_11	901	ND	ND
Group_11	938	ND	ND
Group_11	948	ND	ND
Group_11	965	ND	ND
Group_11	970	ND	ND
Group_2	22	21	31
Group_2	138	159	128
Group_2	203	204	648
Group_2	224	223	847
Group_2	237	238	183
Group_2	329	330	252
Group_2	379	380	45
Group_2	387	441	894
Group_2	429	428	891
Group_2	442	443	844
Group_2	566	568	520
Group_2	583	637	537
Group_2	922	921	852
Group_3	ND	60	33
Group_3	ND	176	163
Group_3	ND	695	200
Group_3	ND	900	800
Group_3	ND	730	628
Group_4	264	ND	919
Group_4	311	ND	750
Group_4	678	ND	654
Group_4	693	ND	596
Group_4	539	ND	502
Group_4	515	ND	480
Group_4	500	ND	476
Group_4	571	ND	447
Group_4	445	ND	384
Group_4	398	ND	370
Group_4	402	ND	363
Group_4	394	ND	352
Group_4	306	ND	314
Group_4	357	ND	290
Group_4	335	ND	280
Group_4	347	ND	257
Group_4	294	ND	246
Group_4	264	ND	236
Group_4	225	ND	209
Group_4	103	ND	85
Group_4	79	ND	66
Group_4	222	ND	25
Group_5	ND	ND	14
Group_5	ND	ND	32
Group_5	ND	ND	34
Group_5	ND	ND	37
Group_5	ND	ND	41
Group_5	ND	ND	44
Group_5	ND	ND	55
Group_5	ND	ND	62
Group_5	ND	ND	68
Group_5	ND	ND	78
Group_5	ND	ND	84
Group_5	ND	ND	88
Group_5	ND	ND	92
Group_5	ND	ND	93
Group_5	ND	ND	101
Group_5	ND	ND	104
Group_5	ND	ND	107
Group_5	ND	ND	110
Group_5	ND	ND	114
Group_5	ND	ND	115
Group_5	ND	ND	118
Group_5	ND	ND	123
Group_5	ND	ND	129
Group_5	ND	ND	131
Group_5	ND	ND	135
Group_5	ND	ND	140
Group_5	ND	ND	146
Group_5	ND	ND	153
Group_5	ND	ND	160
Group_5	ND	ND	165
Group_5	ND	ND	168
Group_5	ND	ND	180
Group_5	ND	ND	181
Group_5	ND	ND	184
Group_5	ND	ND	185
Group_5	ND	ND	197
Group_5	ND	ND	199
Group_5	ND	ND	205
Group_5	ND	ND	206
Group_5	ND	ND	208
Group_5	ND	ND	210
Group_5	ND	ND	216
Group_5	ND	ND	227
Group_5	ND	ND	239
Group_5	ND	ND	241
Group_5	ND	ND	256
Group_5	ND	ND	258
Group_5	ND	ND	260
Group_5	ND	ND	285
Group_5	ND	ND	286
Group_5	ND	ND	310
Group_5	ND	ND	323
Group_5	ND	ND	324
Group_5	ND	ND	326
Group_5	ND	ND	351
Group_5	ND	ND	353
Group_5	ND	ND	362
Group_5	ND	ND	368
Group_5	ND	ND	369
Group_5	ND	ND	371
Group_5	ND	ND	372
Group_5	ND	ND	390
Group_5	ND	ND	391
Group_5	ND	ND	448
Group_5	ND	ND	449
Group_5	ND	ND	461
Group_5	ND	ND	462
Group_5	ND	ND	466
Group_5	ND	ND	487
Group_5	ND	ND	491
Group_5	ND	ND	513
Group_5	ND	ND	514
Group_5	ND	ND	521
Group_5	ND	ND	528
Group_5	ND	ND	547
Group_5	ND	ND	569
Group_5	ND	ND	573
Group_5	ND	ND	587
Group_5	ND	ND	590
Group_5	ND	ND	598
Group_5	ND	ND	605
Group_5	ND	ND	625
Group_5	ND	ND	626
Group_5	ND	ND	627
Group_5	ND	ND	633
Group_5	ND	ND	655
Group_5	ND	ND	661
Group_5	ND	ND	668
Group_5	ND	ND	669
Group_5	ND	ND	696
Group_5	ND	ND	697
Group_5	ND	ND	700
Group_5	ND	ND	701
Group_5	ND	ND	706
Group_5	ND	ND	709
Group_5	ND	ND	747
Group_5	ND	ND	749
Group_5	ND	ND	763
Group_5	ND	ND	766
Group_5	ND	ND	767
Group_5	ND	ND	779
Group_5	ND	ND	783
Group_5	ND	ND	795
Group_5	ND	ND	801
Group_5	ND	ND	809
Group_5	ND	ND	816
Group_5	ND	ND	818
Group_5	ND	ND	820
Group_5	ND	ND	826
Group_5	ND	ND	827
Group_5	ND	ND	828
Group_5	ND	ND	829
Group_5	ND	ND	830
Group_5	ND	ND	840
Group_5	ND	ND	841
Group_5	ND	ND	842
Group_5	ND	ND	843
Group_5	ND	ND	851
Group_5	ND	ND	890
Group_5	ND	ND	892
Group_5	ND	ND	893
Group_5	ND	ND	904
Group_5	ND	ND	917
Group_5	ND	ND	930
Group_5	ND	ND	931
Group_5	ND	ND	932
Group_5	ND	ND	933
Group_5	ND	ND	934
Group_5	ND	ND	935
Group_5	ND	ND	942
Group_5	ND	ND	944
Group_5	ND	ND	945
Group_5	ND	ND	957
Group_5	ND	ND	959
Group_5	ND	ND	963
Group_5	ND	ND	966
Group_5	ND	ND	968
Group_5	ND	ND	978
Group_6	35	36	ND
Group_6	98	99	ND
Group_6	896	897	ND
Group_7	72	ND	ND
Group_7	117	ND	ND
Group_7	293	ND	ND
Group_7	303	ND	ND
Group_7	315	ND	ND
Group_7	451	ND	ND
Group_8	ND	943	859
Group_8	ND	943	860
Group_9	30	29	ND
Group_9	42	43	ND
Group_9	87	86	ND
Group_9	95	96	ND
Group_9	150	151	ND
Group_9	226	233	ND
Group_9	254	255	ND
Group_9	287	288	ND
Group_9	304	354	ND
Group_9	327	344	ND
Group_9	328	405	ND
Group_9	331	635	ND
Group_9	381	382	ND
Group_9	386	385	ND
Group_9	418	420	ND
Group_9	425	424	ND
Group_9	432	444	ND
Group_9	478	468	ND
Group_9	485	484	ND
Group_9	497	498	ND
Group_9	529	564	ND
Group_9	544	545	ND
Group_9	565	699	ND
Group_9	588	606	ND
Group_9	636	646	ND
Group_9	663	664	ND
Group_9	676	680	ND
Group_9	720	760	ND
Group_9	775	861	ND
Group_9	936	951	ND
