# Supplementary material for: Chromosomal variants accumulate in genomes of the spontaneous aborted fetuses revealed by chromosomal microarray analysis
Source: PLoS One. 2021 Nov 2;16(11):e0259518. doi: 10.1371/journal.pone.0259518 (PMC8562782; doi:10.1371/journal.pone.0259518)
Supplement: S3 File — (XLSX) [file pone.0259518.s003.xlsx]

## Sheet: CNV.number
Sample.ID	CNV.Number	Sample
943	1	Adult_male
36	0	Adult_male
99	1	Adult_male
897	1	Adult_male
60	0	Adult_male
695	1	Adult_male
900	2	Adult_male
730	1	Adult_male
21	2	Adult_male
159	1	Adult_male
204	2	Adult_male
223	2	Adult_male
238	2	Adult_male
330	0	Adult_male
380	1	Adult_male
441	1	Adult_male
428	1	Adult_male
443	2	Adult_male
568	1	Adult_male
637	1	Adult_male
10	0	Adult_male
18	2	Adult_male
67	1	Adult_male
141	1	Adult_male
191	2	Adult_male
250	0	Adult_male
279	0	Adult_male
289	3	Adult_male
317	1	Adult_male
399	1	Adult_male
510	1	Adult_male
554	2	Adult_male
567	1	Adult_male
589	1	Adult_male
658	1	Adult_male
660	1	Adult_male
665	0	Adult_male
703	0	Adult_male
708	0	Adult_male
711	1	Adult_male
725	0	Adult_male
737	0	Adult_male
746	0	Adult_male
850	2	Adult_male
29	2	Adult_male
43	1	Adult_male
86	1	Adult_male
96	0	Adult_male
151	2	Adult_male
233	0	Adult_male
255	1	Adult_male
288	3	Adult_male
354	1	Adult_male
344	1	Adult_male
405	1	Adult_male
635	1	Adult_male
382	0	Adult_male
385	0	Adult_male
420	1	Adult_male
424	0	Adult_male
444	3	Adult_male
468	3	Adult_male
484	0	Adult_male
498	1	Adult_male
564	1	Adult_male
545	1	Adult_male
699	0	Adult_male
606	1	Adult_male
646	1	Adult_male
664	0	Adult_male
680	0	Adult_male
760	1	Adult_male
861	1	Adult_male
951	2	Adult_male
194	0	Adult_male
312	2	Adult_male
72	1	Adult female
117	1	Adult female
293	1	Adult female
303	1	Adult female
315	0	Adult female
451	0	Adult female
35	2	Adult female
98	1	Adult female
896	2	Adult female
264	0	Adult female
311	0	Adult female
678	1	Adult female
539	2	Adult female
515	1	Adult female
500	1	Adult female
571	2	Adult female
445	2	Adult female
398	1	Adult female
402	0	Adult female
394	0	Adult female
306	2	Adult female
357	0	Adult female
335	0	Adult female
347	2	Adult female
294	1	Adult female
225	0	Adult female
103	1	Adult female
79	2	Adult female
222	1	Adult female
22	1	Adult female
203	1	Adult female
224	1	Adult female
237	2	Adult female
329	0	Adult female
379	2	Adult female
387	0	Adult female
429	0	Adult female
442	0	Adult female
566	2	Adult female
583	1	Adult female
11	0	Adult female
12	1	Adult female
71	1	Adult female
74	1	Adult female
188	1	Adult female
202	1	Adult female
253	0	Adult female
278	1	Adult female
282	0	Adult female
301	1	Adult female
307	0	Adult female
308	1	Adult female
318	2	Adult female
332	0	Adult female
333	0	Adult female
334	0	Adult female
337	0	Adult female
361	0	Adult female
367	0	Adult female
378	2	Adult female
393	2	Adult female
395	0	Adult female
400	1	Adult female
401	2	Adult female
404	1	Adult female
414	1	Adult female
416	1	Adult female
417	1	Adult female
427	2	Adult female
440	0	Adult female
452	0	Adult female
455	2	Adult female
467	1	Adult female
469	1	Adult female
470	1	Adult female
483	1	Adult female
492	2	Adult female
493	1	Adult female
503	1	Adult female
509	1	Adult female
516	2	Adult female
522	2	Adult female
524	1	Adult female
534	1	Adult female
535	1	Adult female
536	1	Adult female
546	0	Adult female
553	0	Adult female
560	0	Adult female
574	0	Adult female
593	1	Adult female
616	0	Adult female
629	1	Adult female
649	1	Adult female
666	1	Adult female
675	2	Adult female
694	1	Adult female
707	1	Adult female
721	1	Adult female
799	1	Adult female
837	1	Adult female
839	1	Adult female
849	0	Adult female
857	1	Adult female
862	1	Adult female
864	2	Adult female
901	1	Adult female
938	0	Adult female
948	1	Adult female
965	0	Adult female
970	0	Adult female
30	1	Adult female
42	1	Adult female
87	1	Adult female
95	2	Adult female
150	1	Adult female
226	1	Adult female
254	0	Adult female
304	0	Adult female
327	0	Adult female
328	0	Adult female
331	0	Adult female
381	0	Adult female
386	2	Adult female
418	2	Adult female
425	1	Adult female
432	1	Adult female
478	1	Adult female
485	0	Adult female
497	0	Adult female
529	1	Adult female
544	1	Adult female
565	1	Adult female
588	1	Adult female
636	0	Adult female
676	1	Adult female
720	1	Adult female
775	1	Adult female
936	2	Adult female
193	2	Adult female
262	0	Adult female
859	1	Fetus
860	2	Fetus
14	1	Fetus
32	2	Fetus
34	0	Fetus
37	1	Fetus
41	0	Fetus
44	0	Fetus
55	1	Fetus
62	2	Fetus
68	1	Fetus
78	2	Fetus
84	2	Fetus
88	0	Fetus
92	2	Fetus
93	2	Fetus
101	1	Fetus
104	1	Fetus
107	2	Fetus
110	1	Fetus
115	1	Fetus
118	1	Fetus
123	1	Fetus
129	2	Fetus
131	2	Fetus
135	1	Fetus
140	1	Fetus
146	1	Fetus
153	1	Fetus
160	0	Fetus
165	1	Fetus
168	1	Fetus
180	1	Fetus
181	1	Fetus
184	2	Fetus
185	1	Fetus
197	1	Fetus
199	1	Fetus
205	1	Fetus
206	2	Fetus
208	1	Fetus
210	2	Fetus
216	1	Fetus
227	2	Fetus
239	0	Fetus
241	1	Fetus
256	1	Fetus
258	0	Fetus
260	0	Fetus
285	1	Fetus
286	1	Fetus
310	2	Fetus
323	1	Fetus
324	1	Fetus
326	1	Fetus
351	2	Fetus
353	2	Fetus
362	2	Fetus
368	1	Fetus
369	1	Fetus
371	2	Fetus
372	1	Fetus
390	0	Fetus
391	0	Fetus
448	1	Fetus
449	1	Fetus
461	1	Fetus
462	1	Fetus
466	1	Fetus
487	0	Fetus
491	1	Fetus
513	2	Fetus
514	1	Fetus
521	1	Fetus
528	1	Fetus
547	1	Fetus
569	1	Fetus
573	1	Fetus
587	4	Fetus
590	1	Fetus
598	1	Fetus
605	1	Fetus
625	2	Fetus
626	1	Fetus
627	1	Fetus
633	1	Fetus
655	1	Fetus
661	2	Fetus
668	1	Fetus
669	1	Fetus
696	2	Fetus
697	2	Fetus
700	1	Fetus
701	1	Fetus
706	0	Fetus
709	1	Fetus
747	1	Fetus
749	1	Fetus
763	1	Fetus
766	1	Fetus
767	1	Fetus
779	1	Fetus
783	2	Fetus
795	1	Fetus
801	0	Fetus
809	1	Fetus
816	1	Fetus
818	2	Fetus
820	2	Fetus
826	1	Fetus
827	1	Fetus
828	1	Fetus
829	2	Fetus
830	1	Fetus
840	1	Fetus
841	1	Fetus
842	1	Fetus
851	1	Fetus
890	2	Fetus
892	4	Fetus
904	1	Fetus
917	3	Fetus
930	2	Fetus
931	1	Fetus
932	3	Fetus
933	2	Fetus
934	1	Fetus
935	1	Fetus
944	0	Fetus
945	1	Fetus
957	0	Fetus
959	0	Fetus
963	0	Fetus
966	0	Fetus
968	0	Fetus
978	0	Fetus
919	1	Fetus
750	3	Fetus
654	0	Fetus
596	3	Fetus
502	2	Fetus
480	1	Fetus
476	2	Fetus
447	2	Fetus
384	2	Fetus
370	1	Fetus
363	2	Fetus
352	1	Fetus
314	1	Fetus
290	3	Fetus
280	1	Fetus
257	2	Fetus
246	2	Fetus
236	2	Fetus
209	2	Fetus
85	1	Fetus
66	1	Fetus
25	1	Fetus
33	2	Fetus
163	4	Fetus
200	1	Fetus
800	2	Fetus
628	2	Fetus
31	1	Fetus
128	1	Fetus
648	1	Fetus
847	1	Fetus
183	0	Fetus
252	0	Fetus
45	1	Fetus
894	2	Fetus
891	1	Fetus
844	3	Fetus
520	2	Fetus
537	1	Fetus
852	2	Fetus
154	4	Fetus
155	2	Fetus
234	3	Fetus

## Sheet: LOH.number
Sample.ID	LOH.number	Sample
943	2	Adult male
36	2	Adult male
99	4	Adult male
897	4	Adult male
60	0	Adult male
176	4	Adult male
695	3	Adult male
900	3	Adult male
730	4	Adult male
21	2	Adult male
159	4	Adult male
204	3	Adult male
223	0	Adult male
238	2	Adult male
330	0	Adult male
380	2	Adult male
441	4	Adult male
428	3	Adult male
443	3	Adult male
568	2	Adult male
637	1	Adult male
10	5	Adult male
18	5	Adult male
67	5	Adult male
141	1	Adult male
191	1	Adult male
250	0	Adult male
279	3	Adult male
289	2	Adult male
317	5	Adult male
399	3	Adult male
510	3	Adult male
554	5	Adult male
567	3	Adult male
589	4	Adult male
658	3	Adult male
660	2	Adult male
665	1	Adult male
703	1	Adult male
708	3	Adult male
711	5	Adult male
725	5	Adult male
737	3	Adult male
746	0	Adult male
29	4	Adult male
43	4	Adult male
86	5	Adult male
96	2	Adult male
233	2	Adult male
255	2	Adult male
288	2	Adult male
354	3	Adult male
344	3	Adult male
405	2	Adult male
635	2	Adult male
382	2	Adult male
385	6	Adult male
420	1	Adult male
424	6	Adult male
444	3	Adult male
468	4	Adult male
484	3	Adult male
498	2	Adult male
564	0	Adult male
545	3	Adult male
699	0	Adult male
606	2	Adult male
646	4	Adult male
664	1	Adult male
680	4	Adult male
760	6	Adult male
861	1	Adult male
951	4	Adult male
194	1	Adult male
312	5	Adult male
72	6	Adult female
117	3	Adult female
293	3	Adult female
303	2	Adult female
315	4	Adult female
451	0	Adult female
35	5	Adult female
98	5	Adult female
896	1	Adult female
264	0	Adult female
311	4	Adult female
678	6	Adult female
693	2	Adult female
539	2	Adult female
515	3	Adult female
571	4	Adult female
445	4	Adult female
398	1	Adult female
402	1	Adult female
394	5	Adult female
306	3	Adult female
357	3	Adult female
335	0	Adult female
347	3	Adult female
294	1	Adult female
225	2	Adult female
103	4	Adult female
222	4	Adult female
22	4	Adult female
138	3	Adult female
203	4	Adult female
224	6	Adult female
237	2	Adult female
329	0	Adult female
379	0	Adult female
387	0	Adult female
429	5	Adult female
442	3	Adult female
566	6	Adult female
583	2	Adult female
922	4	Adult female
11	4	Adult female
12	1	Adult female
74	4	Adult female
188	4	Adult female
202	4	Adult female
253	3	Adult female
278	4	Adult female
282	6	Adult female
292	3	Adult female
301	6	Adult female
307	6	Adult female
308	5	Adult female
318	2	Adult female
332	0	Adult female
333	0	Adult female
334	0	Adult female
337	0	Adult female
367	2	Adult female
378	4	Adult female
393	3	Adult female
395	1	Adult female
400	3	Adult female
401	2	Adult female
404	3	Adult female
414	2	Adult female
416	2	Adult female
417	3	Adult female
427	3	Adult female
452	0	Adult female
455	5	Adult female
467	0	Adult female
470	3	Adult female
483	2	Adult female
492	4	Adult female
493	2	Adult female
503	5	Adult female
509	1	Adult female
516	2	Adult female
522	1	Adult female
524	3	Adult female
534	6	Adult female
535	1	Adult female
536	4	Adult female
546	3	Adult female
560	2	Adult female
574	2	Adult female
593	3	Adult female
616	1	Adult female
629	3	Adult female
649	2	Adult female
675	6	Adult female
694	2	Adult female
707	1	Adult female
721	2	Adult female
799	2	Adult female
837	5	Adult female
839	4	Adult female
849	0	Adult female
857	4	Adult female
862	4	Adult female
864	3	Adult female
938	0	Adult female
948	5	Adult female
965	0	Adult female
970	0	Adult female
30	4	Adult female
42	2	Adult female
87	3	Adult female
95	2	Adult female
150	5	Adult female
226	3	Adult female
254	3	Adult female
287	1	Adult female
304	4	Adult female
327	0	Adult female
328	0	Adult female
331	0	Adult female
381	2	Adult female
386	4	Adult female
418	2	Adult female
425	1	Adult female
432	2	Adult female
478	5	Adult female
497	2	Adult female
544	4	Adult female
565	2	Adult female
588	3	Adult female
636	1	Adult female
663	3	Adult female
676	4	Adult female
720	4	Adult female
775	2	Adult female
936	3	Adult female
193	3	Adult female
262	0	Adult female
859	4	Fetus
860	5	Fetus
14	2	Fetus
32	6	Fetus
34	4	Fetus
37	5	Fetus
41	8	Fetus
44	4	Fetus
55	2	Fetus
62	3	Fetus
68	5	Fetus
78	6	Fetus
84	5	Fetus
88	6	Fetus
92	5	Fetus
93	8	Fetus
101	3	Fetus
104	4	Fetus
107	7	Fetus
110	4	Fetus
114	6	Fetus
115	6	Fetus
118	4	Fetus
123	2	Fetus
129	5	Fetus
131	7	Fetus
135	4	Fetus
140	2	Fetus
146	5	Fetus
153	3	Fetus
160	7	Fetus
165	0	Fetus
168	7	Fetus
180	1	Fetus
181	7	Fetus
184	6	Fetus
185	0	Fetus
197	4	Fetus
199	4	Fetus
205	3	Fetus
206	4	Fetus
208	5	Fetus
210	5	Fetus
216	1	Fetus
227	7	Fetus
239	1	Fetus
241	3	Fetus
256	2	Fetus
258	5	Fetus
260	2	Fetus
285	5	Fetus
286	1	Fetus
310	3	Fetus
323	1	Fetus
324	6	Fetus
326	3	Fetus
351	2	Fetus
353	2	Fetus
368	4	Fetus
369	3	Fetus
371	4	Fetus
372	6	Fetus
390	1	Fetus
391	7	Fetus
448	5	Fetus
449	2	Fetus
461	6	Fetus
462	3	Fetus
466	6	Fetus
487	2	Fetus
491	3	Fetus
513	1	Fetus
514	4	Fetus
521	1	Fetus
547	1	Fetus
569	4	Fetus
573	5	Fetus
587	3	Fetus
590	2	Fetus
598	2	Fetus
605	5	Fetus
625	5	Fetus
626	4	Fetus
627	4	Fetus
633	2	Fetus
655	1	Fetus
668	8	Fetus
669	7	Fetus
696	2	Fetus
697	2	Fetus
700	2	Fetus
701	4	Fetus
709	4	Fetus
747	8	Fetus
749	4	Fetus
763	5	Fetus
766	2	Fetus
767	6	Fetus
779	0	Fetus
783	3	Fetus
795	1	Fetus
809	3	Fetus
816	7	Fetus
818	5	Fetus
820	1	Fetus
826	4	Fetus
827	4	Fetus
828	0	Fetus
829	2	Fetus
830	3	Fetus
840	1	Fetus
841	4	Fetus
842	5	Fetus
843	3	Fetus
890	3	Fetus
892	2	Fetus
893	6	Fetus
904	3	Fetus
917	1	Fetus
930	4	Fetus
931	1	Fetus
932	4	Fetus
933	4	Fetus
934	5	Fetus
935	4	Fetus
942	3	Fetus
944	7	Fetus
945	1	Fetus
957	0	Fetus
959	0	Fetus
963	0	Fetus
966	0	Fetus
968	0	Fetus
978	0	Fetus
919	2	Fetus
750	3	Fetus
654	4	Fetus
596	3	Fetus
502	5	Fetus
480	6	Fetus
447	0	Fetus
384	5	Fetus
370	5	Fetus
363	2	Fetus
352	2	Fetus
314	1	Fetus
290	4	Fetus
280	2	Fetus
257	1	Fetus
246	0	Fetus
236	4	Fetus
209	6	Fetus
85	4	Fetus
25	3	Fetus
33	5	Fetus
163	5	Fetus
200	2	Fetus
800	4	Fetus
628	6	Fetus
31	7	Fetus
128	3	Fetus
648	4	Fetus
847	4	Fetus
183	4	Fetus
252	3	Fetus
45	8	Fetus
894	5	Fetus
891	7	Fetus
844	5	Fetus
520	5	Fetus
537	1	Fetus
852	7	Fetus
154	6	Fetus
155	6	Fetus
234	3	Fetus
235	1	Fetus
